# Supplementary material for: Transcriptional Profiles of SmWRKY Family Genes and Their Putative Roles in the Biosynthesis of Tanshinone and Phenolic Acids in Salvia miltiorrhiza
Source: Int J Mol Sci. 2018 May 29;19(6):1593. doi: 10.3390/ijms19061593 (PMC6032325; doi:10.3390/ijms19061593)
Supplement: Supplementary file 1 [file ijms-19-01593-s001.zip]

Archive with 5 entries (4 files):
- ijms-300566-SI/
- ijms-300566-SI/Table S1  Sequence features of WRKYs in S. miltiorrhiza.xlsx
- ijms-300566-SI/Table S2 The WRKY protein sequence for Phylogenetic tree .xlsx
- ijms-300566-SI/Table S3  Bivariate correlation analysis of gene and metabolites.xls
- ijms-300566-SI/Table S4 The RT-qPCR primers of SmWRKY genes and biosynthetic genes.xlsx
