# Supplementary material for: Transcriptional Profiles of SmWRKY Family Genes and Their Putative Roles in the Biosynthesis of Tanshinone and Phenolic Acids in Salvia miltiorrhiza
Source: Int J Mol Sci. 2018 May 29;19(6):1593. doi: 10.3390/ijms19061593 (PMC6032325; doi:10.3390/ijms19061593)
Supplement: Supplementary file 1 [file ijms-19-01593-s001.zip › ijms-300566-SI/Table S1 Sequence features of WRKYs in S. miltiorrhiza.xlsx]

## Sheet: Sheet1
Table S1 Sequence features of WRKYs in S. miltiorrhiza
Name	Gene ID	AA len	pI	Mw (Da)	Group	Conserved motif	Domain pattern	Zinc finger	sequence
SmWRKY1	KM823124	486	5.79	52075.5	IIb	WRKYGQK	C-X5-C-X23-HXH	C2H2
SmWRKY2	KM823125	526	7.2	57916.4	I	WRKYGQK	C-X4-C-X22-HXH	C2H2
SmWRKY3	KM823126	295	9.84	31785.8	IId	WRKYGQK	C-X5-C-X23-HXH	C2H2
SmWRKY4	KM823127	292	7.05	32163.2	IIc	WRKYGQK	C-X4-C-X23-HXH	C2H2
SmWRKY5	KM823128	283	6.6	31674.2	IIe	WRKYGQK	C-X5-C-X23-HXH	C2H2
SmWRKY6	KM823129	332	9.6	36424.2	IId	WRKYGQK	C-X5-C-X23-HXH	C2H2
SmWRKY7	KM823130	262	6.18	29689	III	WRKYGQK	C-X7-C-X23-HXC	C2HC
SmWRKY8	KM823131	300	5.18	33675	IIe	WRKYGQK	C-X5-C-X23-HXH	C2H2
SmWRKY9	KM823132	269	8.91	29956.7	IIa	WRKYGQK	C-X5-C-X23-HXH	C2H2
SmWRKY10	KM823133	343	5.37	38240.5	III	WRKYGQK	C-X7-C-X23-HXC	C2HC
SmWRKY11	KM823134	349	5.34	39120.3	III	WRKYGQK	C-X7-C-X23-HXC	C2HC
SmWRKY12	KM823135	211	8.11	24263.9	IIc	WRKYGQK	C-X4-C-X23-HXH	C2H2
SmWRKY13	KM823136	435	5.7	47512.8	I	WRKYGQK	C-X4-C-X22-HXH	C2H2
SmWRKY14	KM823137	243	8.19	27565.8	IIc	WRKYGKK	C-X4-C-X23-HXH	C2H2
SmWRKY15	KM823138	549	6.39	59091.3	IIb	WRKYGQK	C-X5-C-X23-HXH	C2H2
SmWRKY16	KM823139	321	5.02	35934.8	III	WRKYGQK	C-X7-C-X23-HXC	C2HC
SmWRKY17	KM823140	157	9.46	18126.3	IIc	WRKYGQK	C-X4-C-X23-HXH	C2H2
SmWRKY18	KM823141	333	4.76	36600	IIe	WRKYGQK	C-X5-C-X23-HXH	C2H2
SmWRKY19	KM823142	221	9	25422.9	IIc	WRKYGQK	C-X4-C-X23-HXH	C2H2
SmWRKY20	KM823143	328	9.56	35953	IId	WRKYGQK	C-X5-C-X23-HXH	C2H2
SmWRKY21	KM823144	309	6.18	34870.7	IIc	WRKYGQK	C-X4-C-X23-HXH	C2H2
SmWRKY22	KM823145	407	8.72	44553.7	IIb	WRKYGQK	C-X5-C-X23-HXH	C2H2
SmWRKY23	KM823146	341	9.61	37956.9	IId	WRKYGQK	C-X5-C-X23-HXH	C2H2
SmWRKY24	KM823147	364	7.66	40559.1	I	WRKYGQK	C-X4-C-X22-HXH	C2H2
SmWRKY25	KM823148	329	5.9	36268.7	IIc	WRKYGQK	C-X4-C-X23-HXH	C2H2
SmWRKY26	KM823149	445	6.33	49392.2	IIb	WRKYGQK	C-X5-C-X23-HXH	C2H2
SmWRKY27	KM823150	346	9.77	37310.4	IId	WRKYGQK	C-X5-C-X23-HXH	C2H2
SmWRKY28	KM823151	486	8.38	53222.9		WRKYGQK	C-X4-C-X22-HXH	C2H2
SmWRKY29	KM823152	519	6.13	63235.3	IIb	WRKYGQK	C-X5-C-X23-HXH	C2H2
SmWRKY30	KM823153	509	6.84	55355.6	IIb	WRKYGQK	C-X5-C-X23-HXH	C2H2
SmWRKY31	KM823154	516	8.6	55885.4	I	WRKYGQK	C-X4-C-X22-HXH	C2H2
SmWRKY32	KM823155	129	9.3	15217.3	IIc	WRKYGQK	C-X4-C-X23-HXH	C2H2
SmWRKY33	KM823156	175	9.36	19944.4	IIc	WRKYGQK	C-X4-C-X23-HXH	C2H2
SmWRKY34	KM823157	309	8.11	34006.1	IIa	WRKYGQK	C-X5-C-X23-HNH	C2H2
SmWRKY35	KM823158	508	6.12	55526.6	IIb	WRKYGQK	C-X5-C-X23-HXH	C2H2
SmWRKY36	KM823159	246	6.61	27210	IIc	WRKYGQK	C-X4-C-X23-HXH	C2H2
SmWRKY37	KM823160	290	6.6	32766.2	IIc	WRKYGQK	C-X4-C-X23-HXH	C2H2
SmWRKY38	KM823161	284	9.41	30581.6	IId	WRKYGQK	C-X5-C-X23-HXH	C2H2
SmWRKY39	KM823162	390	6.64	43510.6	I	WRKYGQK	C-X4-C-X22-HXH	C2H2
SmWRKY40	KM823163	352	6.07	38849.5	IIe	WRKYGQK	C-X5-C-X23-HXH	C2H2
SmWRKY41	KM823164	587	9.12	64687.3	I	WRKYGQK	C-X4-C-X22-HXH	C2H2
SmWRKY42	KM823165	706	6.12	76197.4	I	WRKYGQK	C-X4-C-X22-HXH	C2H2
SmWRKY43	KM823166	179	5.39	19963.1	IIc	WRKYGKK	C-X4-C-X23-HXH	C2H2
SmWRKY44	KM823167	265	5.73	28206	IIc	WRKYGQK	C-X4-C-X23-HXH	C2H2
SmWRKY45	KM823168	336	5.95	37211.1	III	WRKYGQK	C-X7-C-X23-HXC	C2HC
SmWRKY46	KM823169	306	6.41	33427	IIe	WRKYGQK	C-X5-C-X23-HXH	C2H2
SmWRKY47	KM823170	268	5.86	30225.7	IIc	WRKYGQK	C-X4-C-X23-HXH	C2H2
SmWRKY48	KM823171	224	5.88	25174.6	IIe	WRKYGQK	C-X5-C-X23-HXH	C2H2
SmWRKY49	KM823172	351	9.9	39451.6	IId	WRKYGQK	C-X5-C-X23-HXH	C2H2
SmWRKY50	KM823173	291	5.45	33184.1	IIe	WRKYGQK	C-X5-C-X23-HXH	C2H2
SmWRKY51	KM823174	526	7.2	57916.4	I	WRKYGQK	C-X4-C-X22-HXH	C2H2
SmWRKY52	KM823175	171	6.66	19066.9	IIc	WRKYGQK	C-X4-C-X23-HXH	C2H2
SmWRKY53	KM823176	575	6.54	62764.4	I	WRKYGQK	C-X4-C-X22-HXH	C2H2
SmWRKY54	KM823177	491	7.69	53504.9	I	WRKYGQK	C-X4-C-X22-HXH	C2H2
SmWRKY55	KM823178	449	9.12	49222.9	I	WRKYGQK	C-X4-C-X22-HXH	C2H2
SmWRKY56	KM823179	297	5.34	33782.2	IIe	WRKYGQK	C-X5-C-X23-HXH	C2H2
SmWRKY57	KM823180	281	5.18	31675.8	IIc	WRKYGQK	C-X4-C-X23-HXH	C2H2
SmWRKY58	KM823181	272	6.32	30091.6	IIa	WRKYGQK	C-X5-C-X23-HNH	C2H2
SmWRKY59	KM823182	352	8.34	38286	IIb	WRKYGQK	C-X5-C-X23-HXH	C2H2
SmWRKY60	KM823183	379	7.63	42242.8	I	WRKYGQK	C-X4-C-X22-HXH	C2H2
SmWRKY61	KM823184	168	8.96	19153.7	III	WRKYGQK	C-X7-C-X23-HXC	C2HC
SmWRKY62		523	6.96	58596.3	I	WRKYGQK	C-X4-C-X23-HXH	C2H2	>SmWRKY62 ATGTCTACTTCTTTCACGAATCTTCTCTCTCCCAACAAACAAGGAGAGGAAGAAGAAGAAGACGCCATGAGCCGACCAAGATCTCGTTTCAGTTGGGGAATGAATTCAGACATAGTTAACAAGAACATCGAAATCCCAAAATACAAGTCTTTCCCACCTTCCTCTTTGCCTCTCTCTCCTCCTCCTGTCTCTCCTTCCTCCTACCTCTCAATACCTCCTAGCTTGAGCCCTTCCATCCTCCTCGATTCTCCTGTCCTCTTCTCCTCCTCAAACGTTCTCCCGTCTCCGACCACGGGGAGTTTCGCGGCCAAGGAGGAGGAGAGGAAGTATTCCGACTTCTCTTTCCAGTCACATTCCAATCCATCATCCATGTTTCCGTCTTCAGCAGG…
SmWRKY63		186	8.86	21082.70	IIc	WRKYGKK	C-X4-C-X23-HXH	C2H2	>SmWRKY63 ATGTTGAAGTTAAAATCTACAATAAACACTACTCCTCAATCTCATCAAAACCCTAATTCTCCCAGCCTTAATTGTGATCATGATCTATCCTTGTTTGGAAATCAACTCAATGATCCTCTCTATTTTAACATCGCTAATTATCTCATGTTCGATGAAGATTTTGGCTCTAACGACAACAATATTTCTTGTGAGAAAAGCGTTGCGGATTGCCCTAATGGATCTTTCACTTCAGTTCCATTTGCCAATAATATAAAGCCAAGAAGAGTAGTGAACAAGTATAAGGCACAAGATGATTGTAGGTTTGCCTTTAGAACAAAAACACAACTTGAAGTAATGGATGATGGGTATAAGTGGAGGAAATATGGAAAAAAGATGGTCAAGAACAGCCC…
SmWRKY64		131	9.11	15428.3	IIc	WRKYGKK	C-X4-C-X23-HXH	C2H2	>SmWRKY64 ATGTCCGAGGAAAATCCGGAAGAAACAGATCTATCTCAAAATAAAAGTATTTACGATGAATCTTCAAGTTCGATTGGTAACAAAGAGTATAGAAGAATAGTGAAGAACTACAACAAGGAAAAACAAGATTTTAGGGTTGCATTTAGGACCAAATCGAAGCTTGAAATCATGGATGATGGTTTCAAATGGAGAAAATATGGGAAAAAGAAGGTCAAGAGTAGTCCTAATCCGAGGAATTACTTCAAATGCTCAAATGGAGAATGCAGCGTGAAGAAAAGAGTAGAAAGAGATGCAAATGATTCACGCTTTGTGATAACAACTTATGAAGGAGTGCACAATCATGAGAGCCCTACTTGTGTACTTTATTGCAATCCAAAATCATTTCTCTT…
SmWRKY65		288	5.94	31975.6	IIa	WRKYGQK	C-X5-C-X23-HXH	C2H2	>SmWRKY65 ATGGAAAATAATTTGGAAGCCTCAGCCCTTAGTATTGATCTCAACTCGAACCCTAATGAA GCTCCGAAGTCGGGATTCGAAGAAACTAGTCTCCGAGAAATGAAGTCCCTTTTCAAAGAC GCTCAGGATGATGAACTGATCCAAGAATTGTGTCGTGTGAAATCCGAGAACAAGAAGCTG TCAAATATGCTGACAATTGTGAGCAGAAATTTGTCTGAATTTTTTAAGCAGATGCAGTAC GAGGAGGAAGAGCTGTCAAGAACAAGGAAGAGGAAAGCCGACGACATTAATAATCAACAT CTCCAAAATATTTCACCCACTCATTCTGCTGATTTGCCAAACGTGATTAAATCAAATATT TCAAGAGTTTATGTAAGAATTGA…
SmWRKY66		325	5.8	36225.68	III	WRKYGQK	C-X7-C-X23-HXC	C2HC	>SmWRKY66 ATGTCATCACCTCCCTTTTCCGGGAAAGGAATGGAGAATTTTCCGTCGGATTCGGACCTC AAAAATCTGGTGAGAGAGCTGTCTCAGGGGAAAGAGATGGCTAAGCAGCTTCAAAATCAT CTCAATTTGCACTCATCTTCTTCACGTGAGAGTCGCGAATTTTTGCTGCACAGAATTATG TATTCCTACGATCAGGCGCTCTCCATGCTCACGCACAACGACCCTGCTGCTGCTGCTAGT CAAGCACCGCCGCCGCCGCCTGAGTCTCCTCGGCCAGTCGCCGGAAGCCCTCAGAGTGAT GACTCCGATCAGGATTTCACTGATCAGACTTCTAGGAAAAGAAAGGCGAGTGACAGGTGG AGTCAAAAGGTAAAAGTGGGGCC…
SmWRKY67		354	8.49	38797.2	IIe	WRKYGQK	C-X5-C-X23-HXH	C2H2	>SmWRKY67 ATGTGCAGCCACTTGTTGAAGATGATGGAGAATTATCAAGGCGATTTAGCTGACATAGTCCGCGCCACCACCAGCGCCGCCGCCATAGACGGCGGCAGCACACCCTCACAACAGTCGGCGGCCCCCGACTGGCAGTTTTCGAGAAATTCGATCAACTACCCACCGGAATATTTCGGCGATCCATTCAGCTACATCAGAGATCCCCTCACGTCAAACATGGACACCCCTCCTCCTGTTTCAGAGCTGCTCTACAATTCGAGCATCGTCAACGGCACCGGAGTGATCAATCCGGATGAGATGAAGAGACCCTCGAATATATTCTCAAGGATGCTGCAGATCTCTCCTAATGCGAAGCTGCAGCCATGTGATCCTCAAGCGGCGGCGCCGCC…
SmWRKY68		226	8.56	25376.58	III	WRKYGEK	C-X7-C-X22-HXC	C2HC	>SmWRKY68 ATGGAAAGCGAGTATCTTGAGCTGTACAAATCAGTGGTTAGTGAGATCAGCAAAGGGATGGAGCAAGTGAAAGAGGTGAAAGAGAGTTGTTCCAACAAGGAGCAAGAGGGAGTTTTGGAGAGAATGTTGTCTTCTCATGAAGAGGCTCTATTGATTCTTACGGGGCGTGCTCCACGGGGAAAATGTGATTCAGGGATATCATCGTTACCAGATCCTCCCGCATCTTCAACTTCTTCTGTACGTGGATCCAAATATGCAAGTAGCCGTTTGCGGAAAAGGAAAATTATTACAGATACTTATAGTGTCAAGGTTGAGACATCATCCCTACAGGATGGATTTGCTTGGAGGAAGTACGGCGAGAAACATATCCTTGGTGCCAAATATCCAAG…
SmWRKY69		286	8.31	32538.76	III	WRKYGQK	C-X6-C-X23-HXC	C2HC	>SmWRKY69 ATGGGGAGCTTGAGTTTCGATAATTTTCATGCAAGGAAGAAAAAAGCTATGGTGGAGCTGGTGAAGGGCAAGGAAATCGCAGTCCAGCTGCAAACCCTACTCCACAAACCAGTTTCGGATCGCGGTCCGGTTTCGCCCAAGCAACTCGCCGTCCTAATCTACAGATCCTTCTCCGATACTCTCTCGGAGCTCAGCTCCTGCACTACCCCGCCCGACTCGGACCAGATCCCGGCCGCTGAAGGCTCCTCCGCCTGCTCCGCCGAGAGCCCCAAGAAGAAGCGCGGGGTCAAAGATCGGAGGGGTTGCTACAAGCGGAGAAGGACCTCAGATTCATGGGTAACTCGATCTCCAACTATCGAAGATAATTATGCTTGGAGGAAATATGGACA…
