# Supplementary material for: Transcriptional Profiles of SmWRKY Family Genes and Their Putative Roles in the Biosynthesis of Tanshinone and Phenolic Acids in Salvia miltiorrhiza
Source: Int J Mol Sci. 2018 May 29;19(6):1593. doi: 10.3390/ijms19061593 (PMC6032325; doi:10.3390/ijms19061593)
Supplement: Supplementary file 1 [file ijms-19-01593-s001.zip › ijms-300566-SI/Table S3 Bivariate correlation analysis of gene and metabolites.xls]

## Sheet: Sheet1
Table S4 Bivariate correlation analysis of gene and metabolites
		SmPAL	SmTAT	SmC4H	Sm4CL	SmHPPR	SmRAS	SmCYP98A14	Caffeic acid	Rosmarinic acid	Lithospermic B	SmDXS1	SmDXS2	SmHMGR	SmDXR	SmGGPPS	SmCPS	SmKSL	SmCYP76H1	Dinhydrotanshinone I	Cryptotanshinone	Tanshinone I	Tanshinone IIA
SmWRKY1	correlation coefficient	.575**	0.13953	-0.220612	0.304514	-0.251346	-0.144841	-0.187287	.756**	.768**	.763**	-.368*	.531**	0.140726	.379*	.768**	.753**	.799**	.853**	.624**	.648**	0.243865	.608**
SmWRKY2	correlation coefficient	0.254826	.712**	.671**	.643**	.610**	.660**	.648**	0.205749	0.239743	0.269838	-.435*	.896**	.699**	.683**	.532**	.764**	.576**	.521**	0.226083	0.324121	-0.0761606	0.0142732
SmWRKY3	correlation coefficient	0.0605947	0.131173	-0.136056	0.0750075	-0.226985	-0.136751	-0.184359	.397*	.428*	.461*	-.468**	.444*	0.0490629	0.121339	.480**	.555**	.520**	.512**	.392*	.546**	0.187898	.386*
SmWRKY4	correlation coefficient	0.0552763	0.218966	0.118409	0.147645	0.0391924	0.116992	0.0481846	0.357318	.403*	.436*	-.527**	.485**	0.224226	0.283617	.412*	.563**	.391*	.402*	.377*	.449*	0.170806	0.311506
SmWRKY5	correlation coefficient	-0.299394	-.572**	-.601**	-.558**	-.586**	-.678**	-.666**	-.361*	-.428*	-.451*	.492**	-.821**	-.723**	-.706**	-.594**	-.648**	-.536**	-.452*	-.494**	-.479**	-0.0430802	-0.139353
SmWRKY6	correlation coefficient	-0.121065	.603**	.837**	.441*	.776**	.768**	.767**	-0.259324	-0.224299	-0.203702	-.413*	.587**	.629**	.551**	0.14569	.371*	0.0888027	0.0237598	-0.188135	-0.110518	-0.220811	-.366*
SmWRKY7	correlation coefficient	.508**	0.336224	-0.0553261	.422*	-0.0899996	0.00880598	-0.0332694	.669**	.694**	.694**	-0.349574	.628**	0.319686	.421*	.734**	.851**	.835**	.804**	.596**	.652**	0.124173	.556**
SmWRKY8	correlation coefficient	-0.217262	.490**	.612**	0.261093	.584**	.536**	.531**	-.421*	-.456*	-.418*	0.02789	0.106906	.393*	0.0438896	-.381*	-0.070687	-0.245558	-0.330334	-0.343893	-0.354146	-0.319751	-.375*
SmWRKY9	correlation coefficient	.398*	.855**	.816**	.800**	.787**	.841**	.829**	0.234502	0.241887	0.258803	-.451*	.885**	.905**	.820**	.550**	.779**	.598**	.496**	0.257672	0.255777	-0.209657	-0.0169315
SmWRKY10	correlation coefficient	-0.192437	0.105371	0.000619938	-0.0204987	-0.110343	-0.0636822	-0.0967748	0.0879124	0.117113	0.15958	-.387*	.372*	-0.0192814	0.0534731	0.261958	.375*	0.264322	0.286246	0.0806447	0.297559	0.0937586	0.104105
SmWRKY11	correlation coefficient	-0.208873	0.101136	0.227041	0.00575287	0.138984	0.147919	0.113375	-0.129246	-0.0935812	-0.109057	-.595**	0.232397	0.103256	0.254743	0.166781	0.251165	0.0661008	0.0440135	-0.136902	-0.00510714	-0.00815979	-0.0610106
SmWRKY12	correlation coefficient	0.303305	0.0561274	-0.251863	0.104901	-0.257761	-0.176611	-0.250333	.510**	.520**	.488**	-.422*	0.124884	0.0999876	0.205812	.478**	.487**	.514**	.407*	.448*	.454*	0.101769	.546**
SmWRKY13	correlation coefficient	.480**	-0.0919788	-.483**	0.102313	-.432*	-.460*	-.446*	0.19877	0.138486	0.0683152	0.296028	-0.23919	-0.182627	-0.0886072	0.155419	0.172896	0.352677	0.290871	-0.0286176	-0.0143837	-0.100616	0.309191
SmWRKY14	correlation coefficient	.396*	.940**	.820**	.851**	.816**	.871**	.846**	0.24554	0.272438	0.290329	-0.331378	.738**	.942**	.706**	.482**	.633**	.527**	.428*	0.288824	0.185304	-0.294681	-0.060196
SmWRKY15	correlation coefficient	0.268154	0.00120448	-0.292785	0.107967	-0.214675	-0.258361	-0.230635	-0.0515919	-0.0395945	-0.126089	.434*	-0.249035	-0.00666208	-0.0684664	0.0107154	0.119518	0.228874	0.015937	-0.123918	-0.0609584	-0.250641	0.171774
SmWRKY16	correlation coefficient	-.622**	-.416*	-0.255205	-.573**	-0.340416	-0.353176	-.397*	-0.268755	-0.246155	-0.219339	-0.219414	-0.339544	-.482**	-.412*	-0.319167	-0.337155	-.446*	-0.352932	-0.239738	-0.136159	0.154993	-0.0944989
SmWRKY17	correlation coefficient	.462*	.833**	.798**	.817**	.782**	.837**	.831**	0.28332	0.323735	0.332652	-.459*	.903**	.910**	.854**	.600**	.800**	.636**	.530**	0.314559	0.312705	-0.156426	0.0563257
SmWRKY18	correlation coefficient	-0.254286	0.101063	.630**	0.0348094	.638**	.588**	.601**	-.441*	-.412*	-.414*	-0.184602	-0.0141704	0.259648	0.264621	-0.236342	-0.316423	-.487**	-.452*	-0.358122	-.467**	-0.119482	-.529**
SmWRKY19	correlation coefficient	-.487**	-.507**	-0.26099	-.531**	-0.240892	-0.320391	-0.291228	-.523**	-.523**	-.519**	.399*	-.695**	-.560**	-.514**	-.461*	-.770**	-.714**	-.555**	-.562**	-.622**	-0.138307	-.518**
SmWRKY20	correlation coefficient	0.0515006	0.313036	0.0248902	0.225461	-0.0566049	0.0425093	0.00432652	.410*	.447*	.484**	-.479**	.556**	0.205046	0.189807	.520**	.554**	.553**	.538**	.441*	.548**	0.103502	0.274209
SmWRKY21	correlation coefficient	-0.284547	0.200398	.684**	0.0724319	.642**	.624**	.600**	-0.340022	-0.279236	-0.26475	-.429*	0.246115	.376*	.380*	-0.122283	0.0211598	-0.300017	-0.314207	-0.166217	-0.190723	-0.0277853	-0.325928
SmWRKY22	correlation coefficient	0.114892	-0.231535	-.586**	-0.17099	-.621**	-.533**	-.573**	.449*	.483**	.491**	-0.0783992	0.0731904	-0.249054	-0.174906	0.300316	0.343355	.392*	.389*	.524**	.571**	0.202415	.557**
SmWRKY23	correlation coefficient	.822**	.466**	0.0289442	.661**	0.0998228	0.116617	0.124142	.447*	.403*	0.332274	0.141935	0.279677	.439*	.420*	.498**	.585**	.725**	.593**	0.222936	0.140809	-0.223468	0.305274
SmWRKY24	correlation coefficient	-0.223847	-0.355932	-.418*	-.373*	-.436*	-.441*	-.473**	-0.135355	-0.055081	-0.104853	-0.0998641	-0.327409	-0.299448	-0.208422	-0.0419817	0.0302694	-0.0319253	-0.16522	-0.105434	0.0609245	0.0162084	0.233538
SmWRKY25	correlation coefficient	0.323952	.442*	0.0283817	.433*	-0.00921655	0.0938607	0.0721035	.504**	.548**	.560**	-0.316943	.556**	0.333554	0.293596	.687**	.619**	.734**	.689**	.488**	.534**	-0.0131601	0.285606
SmWRKY26	correlation coefficient	0.0624482	-0.148695	-.478**	-0.0844436	-.419*	-.430*	-.413*	-0.0493176	0.00441722	-0.0791468	.369*	-.387*	-0.199289	-0.284691	0.0219346	-0.0708399	0.133085	-0.0257389	-0.0826572	-0.0384571	-0.216994	0.105445
SmWRKY27	correlation coefficient	-0.00933184	.563**	0.266041	.385*	0.189112	0.250764	0.23859	0.16489	0.172045	0.230738	-0.237628	.533**	0.3576	0.169555	.402*	.451*	.457*	.429*	0.182394	0.267907	-0.169422	-0.0551388
SmWRKY28	correlation coefficient	.478**	.597**	.642**	.678**	.626**	.676**	.650**	.386*	.408*	.405*	-.489**	.809**	.710**	.857**	.630**	.745**	.546**	.573**	0.359793	0.265948	-0.0356429	0.0852409
SmWRKY29	correlation coefficient	0.315633	0.216033	-0.13464	0.237964	-0.186938	-0.0627629	-0.126044	.705**	.718**	.746**	-.456*	.508**	0.176759	0.243366	.627**	.632**	.653**	.694**	.671**	.669**	0.202072	.518**
SmWRKY30	correlation coefficient	.382*	.669**	.489**	.647**	.495**	.587**	.573**	.391*	.427*	.448*	-0.271384	.644**	.705**	.512**	.522**	.522**	.533**	.475**	.552**	.391*	-0.149714	0.0675751
SmWRKY31	correlation coefficient	.501**	.656**	.752**	.688**	.752**	.818**	.792**	.367*	.385*	.393*	-.548**	.814**	.868**	.874**	.536**	.739**	.526**	.427*	.432*	0.353627	0.0101446	0.190143
SmWRKY32	correlation coefficient	.368*	.716**	.883**	.700**	.887**	.924**	.907**	0.160892	0.192048	0.187934	-.519**	.733**	.901**	.868**	.423*	.603**	.384*	0.267703	0.228909	0.153129	-0.141105	-0.0282832
SmWRKY33	correlation coefficient	0.207987	-.431*	-.668**	-0.228231	-.605**	-.611**	-.597**	0.10937	0.164903	0.104385	.463**	-.401*	-.417*	-0.236321	0.191252	-0.0486921	0.135172	0.149506	0.038434	0.0181366	0.0143354	0.203542
SmWRKY34	correlation coefficient	0.0191738	0.360699	0.353328	0.270491	0.289566	0.295644	0.312664	-0.0781624	-0.0705215	-0.0412103	-0.261578	.562**	0.349882	0.318077	0.18765	.528**	0.34643	0.192986	-0.0152224	0.24561	0.00884572	0.0702447
SmWRKY35	correlation coefficient	0.353645	.492**	.399*	.479**	0.336522	.433*	.377*	.482**	.533**	.553**	-.650**	.793**	.569**	.644**	.640**	.825**	.646**	.604**	.500**	.546**	0.147675	.363*
SmWRKY36	correlation coefficient	.760**	.555**	0.165311	.706**	0.170176	0.223582	0.221225	.575**	.570**	.541**	-0.193939	.681**	.521**	.615**	.734**	.888**	.912**	.836**	.386*	.443*	-0.0434162	.427*
SmWRKY37	correlation coefficient	0.289763	.815**	.971**	.763**	.972**	.977**	.983**	-0.0179123	-0.00219952	0.00130891	-0.311325	.695**	.898**	.804**	0.335491	.493**	0.29749	0.221104	0.0185868	-0.0580801	-0.314443	-0.285714
SmWRKY38	correlation coefficient	.839**	.778**	.507**	.930**	.537**	.582**	.585**	.491**	.474**	.443*	-0.204945	.763**	.795**	.849**	.806**	.860**	.864**	.807**	0.34109	0.247021	-0.217544	0.153396
SmWRKY39	correlation coefficient	0.191812	-0.0186105	-0.145716	0.0513174	-0.14882	-0.151183	-0.161091	0.0667432	0.0924793	0.0285094	-0.222778	0.0959742	0.0672859	0.215461	0.232356	.441*	.364*	0.158074	0.0274854	0.209372	0.0123344	.370*
SmWRKY40	correlation coefficient	0.318352	.539**	.378*	.491**	.439*	.480**	.472**	0.180078	0.223738	0.211868	-0.0247849	0.33022	.632**	.367*	0.220426	.380*	.380*	0.130554	0.337241	0.299533	-0.169036	0.200868
SmWRKY41	correlation coefficient	0.12325	.467**	.847**	.448*	.871**	.860**	.870**	-0.152913	-0.127971	-0.137383	-0.333301	.374*	.666**	.630**	0.106273	0.116199	-0.0571899	-0.105409	-0.0771127	-0.213809	-0.169813	-0.338368
SmWRKY42	correlation coefficient	.516**	.605**	.409*	.656**	.382*	.478**	.436*	.494**	.597**	.583**	-.538**	.811**	.624**	.731**	.799**	.856**	.772**	.753**	.480**	.512**	0.0460415	0.283684
SmWRKY43	correlation coefficient	.721**	.680**	0.263445	.777**	0.285623	0.3199	0.323727	.430*	.382*	0.35705	-0.0309027	.610**	.611**	.560**	.580**	.809**	.826**	.701**	0.303253	0.306242	-0.246472	0.269211
SmWRKY44	correlation coefficient	.427*	.845**	.602**	.783**	.595**	.626**	.623**	0.186118	0.171287	0.183977	-0.141719	.681**	.777**	.533**	.374*	.673**	.594**	.443*	0.193199	0.200952	-0.276728	0.0523749
SmWRKY45	correlation coefficient	.770**	.471**	-0.00902458	.666**	0.0140537	0.0827016	0.0672298	.637**	.644**	.591**	-0.130476	.511**	.404*	.538**	.868**	.775**	.917**	.904**	.406*	0.35078	-0.10689	0.33903
SmWRKY46	correlation coefficient	-.433*	-.388*	-0.245333	-.476**	-0.295769	-0.342582	-.370*	-0.342953	-0.327177	-0.348798	-0.166294	-.367*	-.380*	-0.272787	-0.323787	-0.193075	-0.329639	-.386*	-0.344905	-0.174029	0.07961	0.0224812
SmWRKY47	correlation coefficient	-.383*	-.659**	-.741**	-.699**	-.739**	-.791**	-.793**	-0.316059	-0.299823	-0.30607	.407*	-.832**	-.767**	-.770**	-.473**	-.595**	-.463*	-.433*	-0.314968	-0.230159	0.10597	0.0421576
SmWRKY48	correlation coefficient	0.191929	.917**	.921**	.783**	.907**	.898**	.909**	-0.118091	-0.105289	-0.0837494	-0.100845	.627**	.857**	.626**	0.264861	.455*	0.295866	0.218212	-0.104449	-0.142351	-.455*	-.394*
SmWRKY49	correlation coefficient	-0.143924	-0.263607	-0.273316	-0.261069	-0.32935	-0.30516	-0.354937	0.115435	0.140366	0.153532	-0.189207	-0.124178	-0.32424	-0.149095	0.0850266	-0.0493597	-0.0938951	0.104099	0.0477212	-0.00281832	0.172038	0.0452562
SmWRKY50	correlation coefficient	-.378*	-0.229268	-0.0684457	-0.333699	-0.106275	-0.190683	-0.194238	-.381*	-.430*	-.416*	0.107762	-.381*	-0.339195	-0.357525	-.549**	-.386*	-.493**	-.431*	-.496**	-.406*	0.00634775	-0.186378
SmWRKY51	correlation coefficient	0.254826	.712**	.671**	.643**	.610**	.660**	.648**	0.205749	0.239743	0.269838	-.435*	.896**	.699**	.683**	.532**	.764**	.576**	.521**	0.226083	0.324121	-0.0761606	0.0142732
SmWRKY52	correlation coefficient	.593**	0.267992	-0.129637	.387*	-0.144623	-0.0160651	-0.0632939	.864**	.864**	.876**	-.378*	.626**	0.293422	.362*	.691**	.770**	.820**	.811**	.835**	.805**	0.263241	.696**
SmWRKY53	correlation coefficient	.764**	.485**	0.0321664	.677**	0.0451636	0.0779854	0.0948406	.478**	.449*	.405*	-0.00508022	.535**	.374*	.506**	.734**	.762**	.874**	.854**	0.249513	0.264314	-0.161308	0.266215
SmWRKY54	correlation coefficient	.494**	.634**	.553**	.711**	.535**	.595**	.570**	.372*	.476**	.440*	-.542**	.805**	.718**	.828**	.751**	.827**	.689**	.647**	.373*	0.33549	-0.0679237	0.14293
SmWRKY55	correlation coefficient	0.14087	.685**	.965**	.597**	.968**	.971**	.969**	-0.115417	-0.0861126	-0.0814288	-.366*	.551**	.816**	.712**	0.185425	0.297649	0.0936931	0.0194298	-0.0295729	-0.115657	-0.250723	-0.327586
SmWRKY56	correlation coefficient	-.445*	-.409*	-0.319884	-.468**	-0.341035	-.447*	-.422*	-.548**	-.613**	-.618**	.413*	-.666**	-.618**	-.599**	-.599**	-.669**	-.616**	-.481**	-.681**	-.646**	-0.130402	-.415*
SmWRKY57	correlation coefficient	0.191183	-0.0422958	-0.227651	0.0297942	-0.279253	-0.202842	-0.263561	.477**	.517**	.500**	-.535**	0.277776	-0.0408863	0.203578	.475**	.471**	.444*	.483**	.385*	.449*	0.306012	.487**
SmWRKY58	correlation coefficient	.667**	.385*	-0.0468891	.556**	-0.0633274	0.0188142	0.00679529	.631**	.657**	.633**	-0.183703	.644**	0.316231	.505**	.868**	.848**	.928**	.948**	.459*	.510**	0.0285949	.402*
SmWRKY59	correlation coefficient	.764**	.562**	0.0670476	.726**	0.0792474	0.138928	0.14209	.569**	.557**	.525**	-0.0346336	.611**	.457*	.538**	.819**	.825**	.941**	.918**	.380*	.369*	-0.176322	0.283444
SmWRKY61	correlation coefficient	.401*	.586**	.458*	.601**	.420*	.506**	.455*	.476**	.519**	.493**	-.695**	.753**	.654**	.729**	.691**	.791**	.679**	.603**	.456*	.434*	-0.00394372	0.29439
SmWRKY62	correlation coefficient	0.356766	.587**	.478**	.565**	.423*	.495**	.478**	.381*	.385*	.419*	-.510**	.879**	.652**	.661**	.573**	.880**	.682**	.574**	.436*	.534**	0.0298845	0.31246
SmWRKY63	correlation coefficient	.673**	-0.0677476	-.420*	0.19298	-.368*	-0.356294	-0.360791	.450*	.415*	0.339445	0.0684455	-0.00351666	-0.0421447	0.150736	.366*	.405*	.538**	.481**	0.251079	0.242974	0.0929232	.546**
SmWRKY64	correlation coefficient	0.219998	-0.273382	-.410*	-0.136203	-0.350618	-.368*	-.371*	0.0655337	0.0522463	-0.0235033	0.0728896	-0.313973	-0.159026	-0.0611697	-0.0321954	0.0795076	0.12479	-0.0746852	-0.00350728	0.0610565	0.0522089	.404*
SmWRKY65	correlation coefficient	-0.176852	-0.290794	-.365*	-0.344239	-.448*	-.378*	-.447*	0.299886	0.329493	0.352956	-.494**	0.0623468	-0.289757	-0.178546	0.0720751	0.167469	0.0938935	0.124678	0.349825	.457*	.398*	.470**
SmWRKY66	correlation coefficient	-.405*	-0.00701772	0.233801	-0.166858	0.135127	0.151426	0.108343	-0.166741	-0.116367	-0.0973242	-.651**	0.165604	0.0225615	0.140708	0.0469795	0.0836953	-0.121283	-0.113788	-0.106839	0.0169095	0.1218	-0.0784259
SmWRKY67	correlation coefficient	.449*	0.140349	-0.0738325	0.281482	0.00928446	0.0217929	0.0113616	0.220416	0.269604	0.178034	0.0328994	0.0196489	0.290123	0.270844	0.244607	.379*	.393*	0.153958	0.219978	0.178888	-0.150704	0.350274
SmWRKY68	correlation coefficient	.660**	.456*	-0.00962378	.555**	-0.00664215	0.10211	0.0678904	.771**	.787**	.787**	-0.226417	.631**	.449*	.448*	.743**	.843**	.894**	.834**	.708**	.692**	0.0494244	.588**
SmWRKY69	correlation coefficient	-0.0707484	-0.125846	-0.264369	-0.145733	-0.345507	-0.291048	-0.341941	0.246452	0.275559	0.280388	-.436*	0.181627	-0.151235	0.028446	0.311172	.373*	0.288145	0.301163	0.217199	0.360001	0.202793	0.344476
The asterisks indicate statistically significant differences at p < 0.05 (*, 0.01 < p < 0.05; **, p < 0.01, pairwise)
