# Supplementary material for: Transcriptional Profiles of SmWRKY Family Genes and Their Putative Roles in the Biosynthesis of Tanshinone and Phenolic Acids in Salvia miltiorrhiza
Source: Int J Mol Sci. 2018 May 29;19(6):1593. doi: 10.3390/ijms19061593 (PMC6032325; doi:10.3390/ijms19061593)
Supplement: Supplementary file 1 [file ijms-19-01593-s001.zip › ijms-300566-SI/Table S4 The RT-qPCR primers of SmWRKY genes and biosynthetic genes.xlsx]

## Sheet: Sheet1
Table S3 The RT-qPCR primers of SmWRKY genes and biosynthetic genes
Name	5'-3'	Perime
SmWRKY1	F	ATGGACTCCGCTAGATCGCC
	R	TCTATTGACATAAAAGCTCGATCCAT
SmWRKY2	F	CAAAGGCAATCACAACCATC
	R	TAGGACTGGTGGTGTACGGA
SmWRKY3	F	AGACGATCCGACGATGGTGA
	R	CGAAGTAGTCGCCTTTGCATT
SmWRKY4	F	GACTTCAGCTGCCCTTCTTC
	R	GAGGAGGATGAGATGGAGGA
SmWRKY5	F	GTTCCCGCAGAGAGCTTATC
	R	TCGATGTGCTGCATCTGTAA
SmWRKY6	F	TCGCCCTCTCTCTCTCTCTC
	R	TTTCTTCCATCTTGGCTGTG
SmWRKY7	F	ACTACATATCGCCCCACCACT
	R	AGCCCACAATGTCATCCACA
SmWRKY8	F	GCTGTCAATCCAGAATGGTG
	R	CCATCTCGCTGTCGGTACTA
SmWRKY9	F	ACCCTCATCAAACCCAACAT
	R	CTGCCCATACTTCCTCCATT
SmWRKY10	F	CGGAATCTGATATTGCGGAC
	R	CGGAGGTGTTAAATGGGAAA
SmWRKY11	F	TTTCTGCTCTGGTTGACGAC
	R	GCAGTGGAGAAGCAATTTGA
SmWRKY12	F	AGTAGAGCGGCTGTCGGAA
	R	AGTTATAACAGTCGGAGGAGTTGG
SmWRKY13	F	GGAGGTGGTTGTGTTCTCCT
	R	AGCACGTCAAGTCCAGTGAG
SmWRKY14	F	GATGTGCCATACGAGTCCAG
	R	TGATGGAGAAGCTCAGGATG
SmWRKY15	F	CTACCTCCCAAATCCCTCAA
	R	GAGTATCTTGGAGCGAAGCC
SmWRKY16	F	CTAGCGTGTTCCACACTCGT
	R	ACTCAATTGGAGTGGAAGGG
SmWRKY17	F	TAGATGCACGCATCAAGGTT
	R	GAGAATGCACGCCTTCATAA
SmWRKY18	F	AAGTGAGCTCTGGTGAGTCG
	R	CTGCCAGTAAACAGGTGGAG
SmWRKY19	F	GCATGAGCATGAAGAGAAGC
	R	GCTCATGGTCTTGAAGCAAA
SmWRKY20	F	CTTGGACGACCCGACGATG
	R	AACTAGCGCAGGCGTTTCC
SmWRKY21	F	CGACCTATCATCAACAACCG
	R	ATCGTCGAAGATGGAAGAGG
SmWRKY22	F	GGAACTCACAACCACCCTCT
	R	TTGTATCCGAATGGAGTGGA
SmWRKY23	F	GGCTGGGACAAGAGATGAAT
	R	AAGGAGTTGCGATGGAAGAG
SmWRKY24	F	TATGGGCAGAAACAGGTGAA
	R	GTTGTGCTGGCCTTTGTAGA
SmWRKY25	F	TTGTTGACTACGGACTGCTGC
	R	CATGGCTCCTCTTTAGGGAAA
SmWRKY26	F	AACGACGGATTAGGGTTGTC
	R	AATGCTCCCATGATCTCCTC
SmWRKY27	F	CAAGGTGCGATGCAGGAGA
	R	CACGACGATTCAAACACCACTAA
SmWRKY28	F	GAAACGTTTGTCCATTGTGC
	R	TTCAATCTTCTTGGCACAGC
SmWRKY29	F	GGCAACGTCACGAGCAGTAAT
	R	TGAAACCCCGAGCTATTGAGT
SmWRKY30	F	CAAGTGATCGATCCAAGGTG
	R	TTCAACCTCAATTTGTCCCA
SmWRKY31	F	CGGAAGTGGGATAGACCTGT
	R	GACATTAATCCCGACGGACT
SmWRKY32	F	CACACATCAAGGTTGCAATG
	R	CATCCCTTCGTAGGTTGTGA
SmWRKY33	F	TACCGATGCACACATCACAC
	R	GGGATGGTTGTGAATTCCTT
SmWRKY34	F	CATTGGATCTGAATGCCAAG
	R	CACAACACTTGTTCCCAACC
SmWRKY35	F	GTGGACTTCTTCGCTGTCAA
	R	GATTGATCGCTTCCGGTATT
SmWRKY36	F	TCGAGGATCCGTCAGTTGTA
	R	GGAATGCAGCTTCCTGAGTT
SmWRKY37	F	CGTTCCAAGATCCTTCGATT
	R	CCCGAATAATCCGACCATAC
SmWRKY38	F	GAGAGAGCCGTAGACGATCC
	R	GCAGGTGTTTCTGCTATGGA
SmWRKY39	F	GGAGGAAATATGGGCAGAAA
	R	GTGATCACGGCTCTGTTGTC
SmWRKY40	F	ATTAACCCGAAAGAGGAGCA
	R	CGAAGAAGCTGTCTTGGGAT
SmWRKY41	F	AGGGTAACGTCGATGGACTC
	R	AAGGTGGTGACACTGGTTGA
SmWRKY42	F	ATATGTTTCAATGCGGCGTA
	R	AGAGAGTTGCAATGCGAATG
SmWRKY43	F	CAAGAAGAAGAGGGCAAACC
	R	CTCTTCACGTGAGAAAGCCA
SmWRKY44	F	ATGATAAACAGCTGCACCCA
	R	TCGGAGATGAGATGATCGAG
SmWRKY45	F	AGGGACATCAGTAGGGTTGG
	R	CCTTTCTCCTCCTCTGATGC
SmWRKY46	F	AAAGACCCACACCAAGAAGG
	R	GAGCCTTTAATGGGCTTCTG
SmWRKY47	F	GGCGGATGATGGCTATAAAT
	R	TTTGCATTGCATCTTGGATT
SmWRKY48	F	CCGTCTTCAATTCTCCCAAT
	R	GCCAGGTGTTTGAAGGATTT
SmWRKY49	F	CAGAACAATCCCGTTGACAC
	R	AAGAAGGGTTTCCCAATGTG
SmWRKY50	F	AAACAGCGAAGATTCTCCCA
	R	TCTCTCGATGTCCTTGATCG
SmWRKY51	F	CAAAGGCAATCACAACCATC
	R	TAGGACTGGTGGTGTACGGA
SmWRKY52	F	TAAATGCTCGATTGAAGGGTG
	R	ACGTATCGTCGATCTTCTTTGTC
SmWRKY53	F	AAGCGAGTTTCCACGAAGTT
	R	GACGTGCACTTTGAGGTTTG
SmWRKY54	F	AGCAAGCATCTTCTTCCCAT
	R	GCCACCTATAACCGTCGTCT
SmWRKY55	F	AACCAAGAGGGCCCTAGAAT
	R	TGAGAAACCGTTGTCCTTGA
SmWRKY56	F	GAGTTCGACGTCTCCGATTT
	R	CCTAAACCCAGCTACAAGGC
SmWRKY57	F	CCCAATCCCTCCACTCTCTA
	R	GGATCTTCCATTTCTTTCGC
SmWRKY58	F	GACCTCAACTCCAAACCCAT
	R	TTGAGCTTCTTGTTCTCCCA
SmWRKY59	F	TCTTCGGCTTGGGAGTAAGT
	R	ACCCTCGCTTTCTTCACACT
SmWRKY60	F	CGGGAACCTAAAGTGGTTGT
	R	GACGACTTTCTGGCCGTATT
SmWRKY61	F	CCACAGGGACAATGTCAGTC
	R	AAACGGCTTCTTGCATCTTT
SmWRKY62	F	CACCTTCCTCTTTGCCTCTC
	R	GGAGAACGTTTGAGGAGGAG
SmWRKY63	F	ACAACGTATCAAGGAACGCA
	R	AGCAGTGTTTGGGTGAGTTG
SmWRKY64	F	GAGAATGCAGCGTGAAGAAA
	R	TAGGGCTCTCATGATTGTGC
SmWRKY65	F	ACGCTCAGGATGATGAACTG
	R	TCCTCCTCGTACTGCATCTG
SmWRKY66	F	AAGAAAGGCGAGTGACAGGT
	R	TGTAGTACGCTCTGGGATGC
SmWRKY67	F	ACAATTCGAGCATCGTCAAC
	R	GAGATCTGCAGCATCCTTGA
SmWRKY68	F	AGAAGCGGAACAAGAGCAAT
	R	AATCACTAGGCCATCCCAAG
SmWRKY69	F	GAATCACCATTCGTGCAAAG
	R	TTGTTTGGGTGTCTGAAAGC
SmPAL	F	GGCGGCGATTGAGAGCAGGA
	R	ATCAGCAGATAGGAAGAGGAGCACC
SmTAT	F	TTCAACGGCTACGCTCCAACT
	R	AAACGGACAATGCTATCTCAAT
SmC4H	F	CCAGGAGTCCAAATAACAGAGCC
	R	GAGCCACCAAGCGTTCACCAA
Sm4CL	F	TCGCCAAATACGACCTTTCC
	R	TGCTTCAGTCATCCCATACCC
SmHPPR	F	GACTCCAGAAACAACCCACATT
	R	CCCAGACGACCCTCCACAAGA
SmRAS	F	CGCCCTAGTTGAGTTCTACCCTTACGC
	R	TCGGATAGGTGGTGCTCGTTTGC
SmCYP98A14	F	CTAAGGAGGTGCTGAAGGAG
	R	GTGGAGTCGTTGTAGATGGA
SmDXS1	F	CGACCAGGTAGTGCACGACG
	R	TCATCTGAAGGAGCCATCACCAC
SmDXS2	F	TTGGAGATTGGGAAGGGAAGGAT
	R	AGGCTTGCAGAATCTCGCATCAG
SmHMGR	F	GCAACATCGTCTCCGCCGTCTACA
	R	GATGGTGGCCAGCAGCCTGGAGTT
SmDXR	F	GAGAATCTACTGCTCCGAGA
	R	CTGGTCGTAGTGGATGATCT
SmGGPPS	F	GGGGCTATTTTGGGAGGTGGAA
	R	CAGCAGCTTGGGATACGTGGTC
SmCPS	F	GAGGGAGAGGTGAGGAAGGAA
	R	AGGGAACAAAAGTTGAAAAGG
SmKSL	F	CATGTCGAACAAGGACGTA
	R	AATCATCCAAGGTTAGTGCC
SmCYP76AH1	F	CAGGAGGTGAACGGCTATCT
	R	GTTATGAACCAGAGTCGCAGTAG
SmUBQ10	F	AGATGGGCGGACACTTGCTGATTA
	R	ACTCTCCACCTCCAAAGTGATGGT
